# Supplementary material for: The Alpha variant was not associated with excess nosocomial SARS-CoV-2 infection in a multi-centre UK hospital study
Source: J Infect. 2021 Dec;83(6):693–700. doi: 10.1016/j.jinf.2021.09.022 (PMC8487101; doi:10.1016/j.jinf.2021.09.022)
Supplement: Supplementary file 1 [file mmc1.xlsx]

## Sheet: summplementary-table1
gisaid.accession	ena_sample.accession
EPI_ISL_819364	ERS5562516
EPI_ISL_813943	ERS5559388
EPI_ISL_843067	ERS5534029
EPI_ISL_923584	ERS5659253
	ERS6043666
EPI_ISL_763381	ERS5527999
EPI_ISL_841985	ERS5557296
	ERS6064004
	ERS6052638
EPI_ISL_742017	ERS5546717
EPI_ISL_841903	ERS5665457
EPI_ISL_763369	ERS5526962
EPI_ISL_839217	ERS5661276
EPI_ISL_842962	ERS5540278
	ERS6046677
EPI_ISL_920491	ERS5735938
	ERS6044709
EPI_ISL_816277	ERS5558416
EPI_ISL_705210	ERS5525321
EPI_ISL_843141	ERS5655974
EPI_ISL_705732	ERS5540612
EPI_ISL_816545	ERS5529342
EPI_ISL_816459	ERS5561870
EPI_ISL_842995	ERS5525215
	ERS6045501
EPI_ISL_680121	ERS5529997
EPI_ISL_819925	ERS5561202
EPI_ISL_843029	ERS5529944
	ERS6043467
EPI_ISL_839121	ERS5653298
EPI_ISL_819926	ERS5562470
EPI_ISL_841947	ERS5661268
EPI_ISL_707006	ERS5538309
EPI_ISL_838103	ERS5663749
EPI_ISL_816403	ERS5530065
EPI_ISL_820007	ERS5559074
EPI_ISL_820266	ERS5559543
EPI_ISL_864996	ERS5663956
EPI_ISL_816144	ERS5559405
EPI_ISL_839096	ERS5667393
EPI_ISL_703754	ERS5538434
EPI_ISL_843057	ERS5527191
EPI_ISL_842966	ERS5544446
EPI_ISL_819938	ERS5557465
EPI_ISL_705399	ERS5546415
EPI_ISL_839152	ERS5666896
EPI_ISL_819527	ERS5560980
EPI_ISL_838140	ERS5662063
EPI_ISL_819952	ERS5557304
EPI_ISL_838107	ERS5660012
EPI_ISL_843040	ERS5534169
EPI_ISL_839081	ERS5661812
EPI_ISL_842284	ERS5660889
EPI_ISL_842991	ERS5525341
EPI_ISL_819552	ERS5561148
	ERS6055690
EPI_ISL_816441	ERS5562468
EPI_ISL_865059	ERS5656675
EPI_ISL_741285	ERS5533742
EPI_ISL_839077	ERS5657796
EPI_ISL_838720	ERS5653575
EPI_ISL_741936	ERS5541490
EPI_ISL_816296	ERS5562823
EPI_ISL_842952	ERS5525046
EPI_ISL_680171	ERS5543027
EPI_ISL_727945	ERS5537203
EPI_ISL_816294	ERS5560557
EPI_ISL_843097	ERS5660802
EPI_ISL_764146	ERS5524588
EPI_ISL_741953	ERS5534633
EPI_ISL_816532	ERS5540721
	ERS6063592
EPI_ISL_742111	ERS5534161
	ERS5655694
EPI_ISL_703684	ERS5530209
EPI_ISL_839175	ERS5658254
EPI_ISL_765206	ERS5544868
EPI_ISL_839102	ERS5663789
EPI_ISL_705285	ERS5540066
EPI_ISL_843038	ERS5538913
EPI_ISL_820059	ERS5560412
EPI_ISL_763811	ERS5542999
EPI_ISL_742084	ERS5532552
	ERS6048051
EPI_ISL_842987	ERS5546354
EPI_ISL_839110	ERS5660139
EPI_ISL_816551	ERS5563151
EPI_ISL_816641	ERS5562573
	ERS6047909
EPI_ISL_816269	ERS5563230
EPI_ISL_819524	ERS5562059
EPI_ISL_838865	ERS5665598
EPI_ISL_841918	ERS5667036
	ERS6062083
EPI_ISL_741957	ERS5539815
EPI_ISL_741964	ERS5546816
EPI_ISL_742042	ERS5542104
EPI_ISL_838793	ERS5657349
EPI_ISL_816525	ERS5562591
EPI_ISL_819559	ERS5561358
EPI_ISL_842965	ERS5528003
	ERS6015442
EPI_ISL_727952	ERS5529984
EPI_ISL_742021	ERS5533174
EPI_ISL_839200	ERS5666834
EPI_ISL_741943	ERS5536238
EPI_ISL_703601	ERS5539198
EPI_ISL_765189	ERS5525619
EPI_ISL_727912	ERS5525935
EPI_ISL_679583	ERS5528998
EPI_ISL_724221	ERS5546704
	ERS6044408
EPI_ISL_816415	ERS5558851
EPI_ISL_838759	ERS5665442
EPI_ISL_868059	ERS5661827
EPI_ISL_839184	ERS5657798
EPI_ISL_820037	ERS5561053
EPI_ISL_865496	ERS5666973
EPI_ISL_706985	ERS5534580
EPI_ISL_680183	ERS5542188
	ERS6052451
EPI_ISL_819462	ERS5560297
EPI_ISL_816265	ERS5561244
EPI_ISL_816610	ERS5544232
EPI_ISL_842925	ERS5526769
EPI_ISL_819961	ERS5560235
EPI_ISL_838944	ERS5657152
EPI_ISL_838894	ERS5655374
EPI_ISL_727968	ERS5538898
EPI_ISL_820057	ERS5560474
EPI_ISL_727880	ERS5539852
EPI_ISL_838213	ERS5735918
EPI_ISL_705683	ERS5539382
	ERS5655669
EPI_ISL_816544	ERS5559603
EPI_ISL_920526	ERS5735325
EPI_ISL_841888	ERS5665281
EPI_ISL_820328	ERS5558967
	ERS6054136
EPI_ISL_679620	ERS5540470
EPI_ISL_816643	ERS5541289
EPI_ISL_838097	ERS5665953
	ERS6047889
EPI_ISL_813876	ERS5559041
EPI_ISL_819541	ERS5562545
EPI_ISL_813894	ERS5559512
EPI_ISL_704595	ERS5538734
EPI_ISL_819548	ERS5558752
EPI_ISL_838799	ERS5661325
EPI_ISL_839139	ERS5659689
EPI_ISL_741247	ERS5533381
EPI_ISL_764033	ERS5542654
EPI_ISL_842718	ERS5654584
EPI_ISL_816292	ERS5559592
EPI_ISL_816361	ERS5563210
EPI_ISL_865559	ERS5658889
EPI_ISL_680178	ERS5536488
EPI_ISL_819426	ERS5561804
EPI_ISL_763582	ERS5542352
EPI_ISL_679418	ERS5544628
EPI_ISL_816520	ERS5559386
	ERS6049534
EPI_ISL_816182	ERS5559643
EPI_ISL_838101	ERS5660476
	ERS6054612
EPI_ISL_865502	ERS5652859
EPI_ISL_839150	ERS5663898
EPI_ISL_742019	ERS5546887
EPI_ISL_839155	ERS5660655
	ERS6061146
EPI_ISL_819949	ERS5558272
EPI_ISL_838121	ERS5660036
EPI_ISL_763619	ERS5536523
EPI_ISL_727917	ERS5541722
EPI_ISL_842990	ERS5532095
EPI_ISL_838863	ERS5663850
	ERS6053942
EPI_ISL_816394	ERS5560401
EPI_ISL_665538	ERS5419316
EPI_ISL_705007	ERS5524496
EPI_ISL_679983	ERS5544934
EPI_ISL_813852	ERS5557854
EPI_ISL_819919	ERS5557571
EPI_ISL_764269	ERS5543609
	ERS6056920
EPI_ISL_813935	ERS5558029
EPI_ISL_704041	ERS5526691
EPI_ISL_819495	ERS5560500
EPI_ISL_814449	ERS5542867
EPI_ISL_842981	ERS5541167
EPI_ISL_839229	ERS5662850
EPI_ISL_820116	ERS5558720
	ERS6044816
EPI_ISL_819483	ERS5558853
EPI_ISL_820350	ERS5560656
EPI_ISL_742030	ERS5541477
EPI_ISL_816412	ERS5558383
EPI_ISL_763744	ERS5536020
EPI_ISL_920270	ERS5661710
EPI_ISL_843108	ERS5660963
EPI_ISL_839065	ERS5661403
EPI_ISL_680137	ERS5541621
EPI_ISL_816577	ERS5561225
EPI_ISL_813911	ERS5562184
EPI_ISL_724541	ERS5545510
EPI_ISL_920500	ERS5735915
EPI_ISL_838851	ERS5656169
EPI_ISL_838936	ERS5658415
EPI_ISL_813933	ERS5561681
EPI_ISL_842950	ERS5546533
	ERS6062065
EPI_ISL_842953	ERS5534771
EPI_ISL_813903	ERS5560777
EPI_ISL_665434	ERS5416741
EPI_ISL_742031	ERS5526144
EPI_ISL_724556	ERS5529074
EPI_ISL_742085	ERS5546571
	ERS6064817
EPI_ISL_741954	ERS5532914
EPI_ISL_764045	ERS5534974
EPI_ISL_920378	ERS5655662
EPI_ISL_727876	ERS5535939
EPI_ISL_816404	ERS5562830
EPI_ISL_843039	ERS5538957
EPI_ISL_864999	ERS5661072
EPI_ISL_820024	ERS5558638
EPI_ISL_724598	ERS5535310
EPI_ISL_839111	ERS5660153
EPI_ISL_763613	ERS5536686
	ERS6050449
EPI_ISL_842936	ERS5525082
EPI_ISL_703340	ERS5535030
EPI_ISL_763720	ERS5528738
EPI_ISL_741201	ERS5530105
EPI_ISL_865033	ERS5664259
EPI_ISL_866056	ERS5654778
EPI_ISL_814662	ERS5536216
EPI_ISL_842967	ERS5529307
EPI_ISL_839055	ERS5666442
EPI_ISL_842005	ERS5561573
EPI_ISL_741205	ERS5536758
EPI_ISL_842711	ERS5659588
EPI_ISL_920199	ERS5665548
EPI_ISL_816539	ERS5558475
EPI_ISL_816141	ERS5562464
EPI_ISL_816173	ERS5562712
EPI_ISL_838080	ERS5666812
EPI_ISL_763430	ERS5538076
EPI_ISL_839228	ERS5662967
EPI_ISL_838057	ERS5654343
	ERS6048982
EPI_ISL_816154	ERS5562883
EPI_ISL_813859	ERS5561744
EPI_ISL_813837	ERS5561462
	ERS6061501
EPI_ISL_813923	ERS5562270
EPI_ISL_742006	ERS5527671
	ERS6061476
EPI_ISL_741216	ERS5532723
EPI_ISL_727881	ERS5544939
	ERS6062736
EPI_ISL_703660	ERS5541034
	ERS6057311
EPI_ISL_741278	ERS5526388
EPI_ISL_841939	ERS5656891
EPI_ISL_816482	ERS5561986
	ERS6046460
EPI_ISL_813882	ERS5561073
EPI_ISL_838816	ERS5655805
EPI_ISL_742007	ERS5524563
EPI_ISL_841994	ERS5562795
EPI_ISL_865515	ERS5662080
EPI_ISL_819538	ERS5560946
EPI_ISL_665954	ERS5417392
EPI_ISL_816158	ERS5560377
EPI_ISL_813949	ERS5557512
	ERS6056591
EPI_ISL_865543	ERS5656141
EPI_ISL_680460	ERS5527607
	ERS5525961
EPI_ISL_842319	ERS5664589
EPI_ISL_820058	ERS5562754
EPI_ISL_865024	ERS5661629
EPI_ISL_820347	ERS5559434
EPI_ISL_703644	ERS5529829
EPI_ISL_813919	ERS5560542
EPI_ISL_841901	ERS5665974
	ERS5546301
	ERS6043803
EPI_ISL_842974	ERS5531879
EPI_ISL_816350	ERS5557933
EPI_ISL_820085	ERS5558174
EPI_ISL_816451	ERS5561060
EPI_ISL_838082	ERS5661038
EPI_ISL_841952	ERS5659048
EPI_ISL_841966	ERS5563148
EPI_ISL_819381	ERS5561930
EPI_ISL_842341	ERS5653753
	ERS6045461
EPI_ISL_741270	ERS5540242
EPI_ISL_763620	ERS5539125
EPI_ISL_680158	ERS5545040
EPI_ISL_920240	ERS5655536
EPI_ISL_838794	ERS5658356
EPI_ISL_838737	ERS5653541
EPI_ISL_741189	ERS5537983
EPI_ISL_813944	ERS5563461
	ERS5666755
EPI_ISL_680119	ERS5526892
EPI_ISL_843006	ERS5529259
EPI_ISL_838760	ERS5665485
EPI_ISL_707004	ERS5526702
EPI_ISL_741996	ERS5543558
EPI_ISL_816143	ERS5558298
EPI_ISL_816639	ERS5561685
EPI_ISL_838748	ERS5657678
EPI_ISL_703400	ERS5526175
EPI_ISL_816536	ERS5562414
EPI_ISL_742089	ERS5528483
EPI_ISL_765201	ERS5526506
EPI_ISL_741709	ERS5529627
EPI_ISL_838161	ERS5668000
EPI_ISL_843086	ERS5538203
EPI_ISL_843136	ERS5658315
EPI_ISL_839122	ERS5659801
EPI_ISL_839070	ERS5654768
EPI_ISL_705132	ERS5528569
	ERS6049796
	ERS6057084
EPI_ISL_865016	ERS5654946
EPI_ISL_820204	ERS5560832
EPI_ISL_820335	ERS5560891
	ERS6061144
EPI_ISL_813947	ERS5560488
EPI_ISL_842969	ERS5537674
EPI_ISL_842280	ERS5660906
EPI_ISL_816411	ERS5560355
EPI_ISL_680110	ERS5543621
EPI_ISL_841924	ERS5657871
EPI_ISL_820373	ERS5563241
EPI_ISL_764053	ERS5539096
	ERS6055198
EPI_ISL_816273	ERS5561552
EPI_ISL_763625	ERS5545938
EPI_ISL_742046	ERS5524436
EPI_ISL_819474	ERS5562099
EPI_ISL_814454	ERS5539772
	ERS6058414
	ERS6046866
EPI_ISL_865505	ERS5657891
EPI_ISL_763601	ERS5540199
EPI_ISL_727907	ERS5530891
EPI_ISL_838077	ERS5660994
EPI_ISL_838911	ERS5653329
EPI_ISL_680449	ERS5539981
	ERS6015383
EPI_ISL_727955	ERS5534456
EPI_ISL_819892	ERS5562233
EPI_ISL_843030	ERS5541162
EPI_ISL_679976	ERS5545459
EPI_ISL_741286	ERS5543374
EPI_ISL_742066	ERS5546682
EPI_ISL_680168	ERS5540447
EPI_ISL_838820	ERS5659082
EPI_ISL_867990	ERS5658885
EPI_ISL_839146	ERS5664766
EPI_ISL_920302	ERS5656910
EPI_ISL_839190	ERS5664224
EPI_ISL_727892	ERS5542574
EPI_ISL_816566	ERS5560879
EPI_ISL_843095	ERS5657242
	ERS6057856
EPI_ISL_838749	ERS5666012
EPI_ISL_842999	ERS5542659
EPI_ISL_842264	ERS5656838
EPI_ISL_816616	ERS5559576
EPI_ISL_843133	ERS5666949
EPI_ISL_813864	ERS5558528
EPI_ISL_763627	ERS5535585
EPI_ISL_816621	ERS5557762
EPI_ISL_843049	ERS5542027
EPI_ISL_816148	ERS5559497
EPI_ISL_727763	ERS5543036
EPI_ISL_820035	ERS5563402
EPI_ISL_839137	ERS5667065
	ERS5535123
EPI_ISL_820343	ERS5561341
EPI_ISL_763491	ERS5539839
EPI_ISL_813927	ERS5560128
EPI_ISL_679971	ERS5544444
	ERS6044392
EPI_ISL_820111	ERS5557301
EPI_ISL_816401	ERS5558159
EPI_ISL_820017	ERS5557699
EPI_ISL_680170	ERS5532507
EPI_ISL_705700	ERS5528474
EPI_ISL_741994	ERS5526676
EPI_ISL_727987	ERS5532364
EPI_ISL_819492	ERS5561241
EPI_ISL_865039	ERS5666987
EPI_ISL_843140	ERS5665171
EPI_ISL_843072	ERS5534050
EPI_ISL_705691	ERS5542161
EPI_ISL_841980	ERS5558195
EPI_ISL_838905	ERS5662225
	ERS6060392
EPI_ISL_703454	ERS5533999
EPI_ISL_864973	ERS5661770
EPI_ISL_816588	ERS5561211
EPI_ISL_841894	ERS5664133
EPI_ISL_741223	ERS5545655
EPI_ISL_816416	ERS5562552
EPI_ISL_816635	ERS5558019
EPI_ISL_843091	ERS5541602
EPI_ISL_680106	ERS5536550
EPI_ISL_838196	ERS5659141
EPI_ISL_727966	ERS5542333
EPI_ISL_843104	ERS5665675
EPI_ISL_680454	ERS5534078
EPI_ISL_741949	ERS5545692
EPI_ISL_866055	ERS5660137
	ERS6064500
EPI_ISL_742039	ERS5536641
EPI_ISL_742073	ERS5534134
EPI_ISL_865521	ERS5654701
EPI_ISL_839177	ERS5661484
EPI_ISL_866066	ERS5656905
EPI_ISL_679602	ERS5534041
EPI_ISL_838804	ERS5655450
EPI_ISL_814447	ERS5546201
EPI_ISL_741947	ERS5539189
EPI_ISL_819542	ERS5557320
EPI_ISL_865508	ERS5656840
EPI_ISL_679595	ERS5524991
EPI_ISL_724546	ERS5544798
EPI_ISL_838989	ERS5667888
	ERS6043941
	ERS5560202
EPI_ISL_820048	ERS5558688
EPI_ISL_843125	ERS5657055
EPI_ISL_865563	ERS5659280
EPI_ISL_816357	ERS5561735
EPI_ISL_816241	ERS5560362
EPI_ISL_819509	ERS5560778
EPI_ISL_819874	ERS5557459
EPI_ISL_838931	ERS5655844
EPI_ISL_819936	ERS5563440
	ERS6057746
EPI_ISL_816385	ERS5558796
EPI_ISL_842345	ERS5657527
EPI_ISL_843077	ERS5541751
EPI_ISL_842008	ERS5652865
	ERS6064795
	ERS6051859
EPI_ISL_764054	ERS5545375
EPI_ISL_727985	ERS5533695
	ERS6052651
EPI_ISL_838902	ERS5658652
EPI_ISL_868053	ERS5667202
EPI_ISL_839162	ERS5661161
EPI_ISL_764082	ERS5530197
EPI_ISL_727911	ERS5532736
EPI_ISL_702682	ERS5532101
EPI_ISL_865020	ERS5658808
EPI_ISL_705954	ERS5544529
EPI_ISL_704102	ERS5538318
EPI_ISL_765196	ERS5535048
EPI_ISL_819943	ERS5563015
EPI_ISL_816584	ERS5558656
EPI_ISL_741242	ERS5540925
EPI_ISL_679424	ERS5528745
EPI_ISL_839192	ERS5660181
	ERS6046418
EPI_ISL_705685	ERS5526320
	ERS6049364
EPI_ISL_816323	ERS5558134
EPI_ISL_765186	ERS5535968
EPI_ISL_843005	ERS5524618
EPI_ISL_816486	ERS5561648
EPI_ISL_813897	ERS5562515
EPI_ISL_727864	ERS5536608
EPI_ISL_843105	ERS5663892
EPI_ISL_816531	ERS5562993
EPI_ISL_680455	ERS5529892
EPI_ISL_680118	ERS5537293
EPI_ISL_679980	ERS5532681
EPI_ISL_679609	ERS5546808
EPI_ISL_816378	ERS5563069
EPI_ISL_813884	ERS5559289
EPI_ISL_843033	ERS5536834
EPI_ISL_816521	ERS5560410
EPI_ISL_838075	ERS5661824
EPI_ISL_816159	ERS5562901
EPI_ISL_816228	ERS5559252
EPI_ISL_864984	ERS5658842
EPI_ISL_680147	ERS5542067
EPI_ISL_741273	ERS5546601
EPI_ISL_763604	ERS5526589
EPI_ISL_765184	ERS5530885
EPI_ISL_742000	ERS5546759
EPI_ISL_742024	ERS5536442
EPI_ISL_742105	ERS5536403
EPI_ISL_843137	ERS5655999
EPI_ISL_816310	ERS5560713
EPI_ISL_816471	ERS5563450
EPI_ISL_841999	ERS5563057
EPI_ISL_813924	ERS5559969
EPI_ISL_741202	ERS5535302
EPI_ISL_741940	ERS5535772
EPI_ISL_838866	ERS5653124
EPI_ISL_838727	ERS5657977
EPI_ISL_679580	ERS5527227
EPI_ISL_839091	ERS5657298
EPI_ISL_813928	ERS5558750
EPI_ISL_727940	ERS5534074
EPI_ISL_819510	ERS5558689
	ERS6051358
EPI_ISL_706876	ERS5546917
EPI_ISL_838813	ERS5658194
EPI_ISL_819467	ERS5559981
EPI_ISL_819999	ERS5557422
EPI_ISL_865501	ERS5665415
EPI_ISL_741959	ERS5543992
EPI_ISL_816150	ERS5561589
EPI_ISL_819993	ERS5562543
EPI_ISL_841979	ERS5562932
EPI_ISL_838924	ERS5657654
EPI_ISL_819879	ERS5560106
EPI_ISL_813961	ERS5560274
EPI_ISL_679613	ERS5529320
EPI_ISL_820061	ERS5560983
EPI_ISL_763736	ERS5526361
EPI_ISL_920290	ERS5667170
	ERS6058871
EPI_ISL_742034	ERS5540609
	ERS6045214
EPI_ISL_920281	ERS5659347
	ERS5540393
	ERS6050794
	ERS5540401
EPI_ISL_816569	ERS5540841
EPI_ISL_816376	ERS5559653
EPI_ISL_813833	ERS5558723
EPI_ISL_742005	ERS5543885
EPI_ISL_705392	ERS5526482
EPI_ISL_843149	ERS5665208
EPI_ISL_727867	ERS5536632
EPI_ISL_838818	ERS5653146
	ERS6046024
EPI_ISL_820123	ERS5560626
EPI_ISL_841945	ERS5654835
EPI_ISL_813916	ERS5557555
EPI_ISL_816325	ERS5561723
EPI_ISL_865062	ERS5655478
EPI_ISL_816538	ERS5562396
	ERS6065223
EPI_ISL_865060	ERS5666540
	ERS6050411
EPI_ISL_838117	ERS5660171
EPI_ISL_816262	ERS5561108
EPI_ISL_765149	ERS5545281
EPI_ISL_763621	ERS5542284
EPI_ISL_742041	ERS5539288
EPI_ISL_839154	ERS5656325
EPI_ISL_763867	ERS5528099
	ERS6050796
EPI_ISL_820122	ERS5557938
EPI_ISL_838901	ERS5658366
EPI_ISL_838741	ERS5657094
EPI_ISL_816541	ERS5559260
EPI_ISL_702824	ERS5536269
EPI_ISL_741291	ERS5539820
EPI_ISL_838170	ERS5656807
EPI_ISL_819884	ERS5561559
EPI_ISL_816400	ERS5559372
EPI_ISL_742003	ERS5540819
EPI_ISL_816518	ERS5559612
EPI_ISL_920259	ERS5653610
EPI_ISL_705708	ERS5536227
EPI_ISL_816605	ERS5562147
EPI_ISL_819964	ERS5558710
EPI_ISL_742070	ERS5536073
EPI_ISL_705690	ERS5541000
	ERS6045556
EPI_ISL_838910	ERS5653392
EPI_ISL_816598	ERS5561858
EPI_ISL_920547	ERS5740669
	ERS6053250
EPI_ISL_838145	ERS5662551
EPI_ISL_864981	ERS5663966
EPI_ISL_843027	ERS5547036
	ERS6046661
EPI_ISL_680102	ERS5543517
EPI_ISL_843071	ERS5544701
EPI_ISL_843120	ERS5657960
EPI_ISL_820053	ERS5562806
EPI_ISL_816461	ERS5558571
EPI_ISL_727866	ERS5544690
EPI_ISL_839079	ERS5661273
EPI_ISL_724542	ERS5529035
EPI_ISL_820115	ERS5562920
EPI_ISL_838857	ERS5664274
EPI_ISL_843046	ERS5535902
EPI_ISL_814355	ERS5527529
EPI_ISL_763603	ERS5529402
EPI_ISL_816245	ERS5558675
EPI_ISL_816383	ERS5562038
	ERS6058446
	ERS6051426
	ERS5561820
EPI_ISL_842978	ERS5526615
EPI_ISL_679977	ERS5527907
EPI_ISL_920251	ERS5659705
EPI_ISL_839195	ERS5664510
EPI_ISL_842228	ERS5734784
EPI_ISL_742088	ERS5527693
EPI_ISL_839073	ERS5661907
EPI_ISL_816166	ERS5563206
EPI_ISL_841916	ERS5666113
EPI_ISL_727922	ERS5544864
EPI_ISL_813866	ERS5561100
EPI_ISL_763682	ERS5540146
EPI_ISL_920292	ERS5661728
EPI_ISL_841958	ERS5661101
EPI_ISL_764041	ERS5539021
	ERS6059510
EPI_ISL_820333	ERS5560760
EPI_ISL_813962	ERS5559692
	ERS6049144
	ERS6058003
EPI_ISL_741246	ERS5537152
EPI_ISL_841902	ERS5659877
EPI_ISL_763784	ERS5538191
EPI_ISL_839037	ERS5656056
EPI_ISL_813967	ERS5561081
EPI_ISL_865546	ERS5655526
EPI_ISL_865531	ERS5658599
EPI_ISL_820009	ERS5560097
EPI_ISL_920268	ERS5663039
	ERS5546763
EPI_ISL_816308	ERS5563209
EPI_ISL_865493	ERS5665606
	ERS6047454
EPI_ISL_816649	ERS5560616
EPI_ISL_665615	ERS5418113
EPI_ISL_839125	ERS5656688
EPI_ISL_703753	ERS5531732
EPI_ISL_843130	ERS5661258
EPI_ISL_842915	ERS5527569
	ERS5562318
	ERS5529675
	ERS6059647
EPI_ISL_813914	ERS5561716
EPI_ISL_724215	ERS5528434
EPI_ISL_816381	ERS5560503
EPI_ISL_741710	ERS5533075
EPI_ISL_764057	ERS5546886
EPI_ISL_679615	ERS5544730
EPI_ISL_727759	ERS5535824
EPI_ISL_819566	ERS5561082
EPI_ISL_679619	ERS5533314
	ERS6060342
EPI_ISL_816602	ERS5538717
EPI_ISL_820396	ERS5560915
EPI_ISL_814450	ERS5544775
EPI_ISL_838197	ERS5659159
EPI_ISL_839205	ERS5665076
EPI_ISL_819491	ERS5562537
EPI_ISL_838176	ERS5654642
EPI_ISL_865029	ERS5666925
EPI_ISL_868061	ERS5665497
EPI_ISL_920280	ERS5662093
EPI_ISL_865539	ERS5667160
EPI_ISL_702705	ERS5542084
EPI_ISL_816402	ERS5562401
EPI_ISL_839106	ERS5653250
EPI_ISL_838156	ERS5659789
EPI_ISL_763871	ERS5540122
EPI_ISL_727928	ERS5535183
EPI_ISL_839224	ERS5734858
EPI_ISL_703658	ERS5535645
EPI_ISL_839216	ERS5658931
EPI_ISL_727762	ERS5542648
EPI_ISL_705379	ERS5529488
	ERS6053545
EPI_ISL_838704	ERS5662377
EPI_ISL_820063	ERS5561501
	ERS6056773
EPI_ISL_838673	ERS5660833
EPI_ISL_919192	ERS5655272
	ERS6051211
EPI_ISL_680112	ERS5534652
EPI_ISL_838821	ERS5661905
EPI_ISL_703056	ERS5531972
	ERS6061116
EPI_ISL_816345	ERS5561036
EPI_ISL_838885	ERS5666582
EPI_ISL_842239	ERS5657236
EPI_ISL_742018	ERS5543024
EPI_ISL_838837	ERS5668032
EPI_ISL_819484	ERS5562891
EPI_ISL_741234	ERS5536025
EPI_ISL_816326	ERS5563449
	ERS6049479
EPI_ISL_813839	ERS5560416
EPI_ISL_741244	ERS5528805
EPI_ISL_814445	ERS5528128
EPI_ISL_838061	ERS5654718
EPI_ISL_680105	ERS5544890
EPI_ISL_838779	ERS5664981
EPI_ISL_819923	ERS5558685
EPI_ISL_742056	ERS5540583
EPI_ISL_816529	ERS5561250
EPI_ISL_764111	ERS5524608
	ERS5667050
EPI_ISL_865558	ERS5655482
EPI_ISL_741958	ERS5531784
EPI_ISL_816594	ERS5546331
	ERS5560904
EPI_ISL_843123	ERS5664238
EPI_ISL_838770	ERS5665477
EPI_ISL_741264	ERS5532776
EPI_ISL_839151	ERS5662253
EPI_ISL_742052	ERS5536835
EPI_ISL_865498	ERS5658521
EPI_ISL_813966	ERS5557764
EPI_ISL_838847	ERS5655420
EPI_ISL_839050	ERS5659708
EPI_ISL_763544	ERS5532057
EPI_ISL_843015	ERS5538117
EPI_ISL_816256	ERS5557527
EPI_ISL_814451	ERS5541134
EPI_ISL_703671	ERS5540055
EPI_ISL_816570	ERS5524487
EPI_ISL_814657	ERS5525201
EPI_ISL_838694	ERS5667713
	ERS6047287
EPI_ISL_816249	ERS5542114
EPI_ISL_680186	ERS5533573
EPI_ISL_865042	ERS5654504
EPI_ISL_727989	ERS5537328
EPI_ISL_838796	ERS5658217
EPI_ISL_842246	ERS5665800
EPI_ISL_816603	ERS5562679
	ERS6062209
EPI_ISL_705129	ERS5533648
EPI_ISL_838724	ERS5655033
EPI_ISL_920301	ERS5656613
EPI_ISL_816631	ERS5560161
EPI_ISL_843101	ERS5667714
EPI_ISL_741951	ERS5531799
EPI_ISL_706983	ERS5544169
EPI_ISL_705968	ERS5538136
	ERS6045230
EPI_ISL_843003	ERS5543871
EPI_ISL_819563	ERS5557879
EPI_ISL_765170	ERS5531179
EPI_ISL_764231	ERS5539072
	ERS6051366
EPI_ISL_705673	ERS5533310
EPI_ISL_705725	ERS5538621
EPI_ISL_842229	ERS5655151
EPI_ISL_813908	ERS5563357
EPI_ISL_841948	ERS5667983
EPI_ISL_742027	ERS5531861
EPI_ISL_839169	ERS5660530
EPI_ISL_727873	ERS5525682
EPI_ISL_842216	ERS5661705
	ERS5537862
EPI_ISL_839144	ERS5666456
	ERS5540102
	ERS6058485
EPI_ISL_842346	ERS5657386
EPI_ISL_680194	ERS5534304
EPI_ISL_865544	ERS5667128
EPI_ISL_706873	ERS5527559
	ERS6064732
EPI_ISL_839135	ERS5664816
EPI_ISL_839167	ERS5667421
EPI_ISL_838914	ERS5653243
EPI_ISL_680155	ERS5539314
EPI_ISL_819544	ERS5559207
EPI_ISL_764131	ERS5533305
EPI_ISL_816455	ERS5558426
	ERS6063199
EPI_ISL_816522	ERS5557709
EPI_ISL_842949	ERS5526314
	ERS5660503
EPI_ISL_843143	ERS5659394
EPI_ISL_816642	ERS5560204
	ERS6050962
EPI_ISL_838112	ERS5665003
EPI_ISL_816633	ERS5560914
	ERS6054211
EPI_ISL_727956	ERS5547045
	ERS6055640
	ERS6050467
EPI_ISL_838882	ERS5661853
EPI_ISL_838838	ERS5667737
EPI_ISL_679610	ERS5544280
EPI_ISL_763624	ERS5533021
EPI_ISL_866064	ERS5664461
EPI_ISL_841990	ERS5560536
EPI_ISL_741197	ERS5541139
EPI_ISL_727960	ERS5541599
EPI_ISL_842260	ERS5658370
EPI_ISL_838893	ERS5661888
EPI_ISL_727932	ERS5539020
EPI_ISL_819948	ERS5558331
	ERS6044315
EPI_ISL_813950	ERS5563418
EPI_ISL_763639	ERS5525557
EPI_ISL_816413	ERS5561627
EPI_ISL_813959	ERS5558555
EPI_ISL_741711	ERS5545734
EPI_ISL_866069	ERS5656729
EPI_ISL_741955	ERS5527963
	ERS6059625
EPI_ISL_816250	ERS5538506
	ERS6057221
EPI_ISL_816433	ERS5562017
EPI_ISL_843058	ERS5527701
EPI_ISL_865557	ERS5653395
	ERS6053690
	ERS6047761
	ERS6056688
EPI_ISL_839232	ERS5662132
EPI_ISL_838127	ERS5653773
EPI_ISL_923583	ERS5662144
EPI_ISL_816298	ERS5560614
EPI_ISL_839043	ERS5665945
	ERS6044493
	ERS6059934
	ERS6056547
	ERS6057845
	ERS5561406
EPI_ISL_705204	ERS5525898
EPI_ISL_820249	ERS5558448
	ERS6045474
EPI_ISL_816423	ERS5559733
EPI_ISL_705726	ERS5541732
EPI_ISL_865555	ERS5657512
EPI_ISL_842001	ERS5562576
EPI_ISL_816488	ERS5561379
	ERS6052383
EPI_ISL_742064	ERS5537211
	ERS5557671
EPI_ISL_741705	ERS5534408
	ERS5561289
EPI_ISL_838699	ERS5663052
EPI_ISL_820383	ERS5558805
EPI_ISL_813834	ERS5558478
EPI_ISL_839113	ERS5664722
EPI_ISL_679973	ERS5541626
EPI_ISL_839204	ERS5655971
EPI_ISL_819379	ERS5557308
	ERS6049607
EPI_ISL_724210	ERS5535299
EPI_ISL_841959	ERS5654201
EPI_ISL_742101	ERS5540404
	ERS6053244
EPI_ISL_814568	ERS5536408
	ERS6055264
EPI_ISL_816164	ERS5563292
EPI_ISL_838809	ERS5655069
EPI_ISL_841898	ERS5659000
EPI_ISL_843009	ERS5532533
EPI_ISL_816437	ERS5559347
	ERS6061944
EPI_ISL_819981	ERS5561791
EPI_ISL_839180	ERS5657545
EPI_ISL_864991	ERS5758394
EPI_ISL_727893	ERS5544027
EPI_ISL_764056	ERS5543283
EPI_ISL_727920	ERS5538970
EPI_ISL_843069	ERS5544914
EPI_ISL_706996	ERS5544597
EPI_ISL_865538	ERS5655030
EPI_ISL_727991	ERS5541199
EPI_ISL_819986	ERS5667249
EPI_ISL_680148	ERS5541894
	ERS6059894
	ERS5532001
EPI_ISL_838786	ERS5660614
EPI_ISL_839199	ERS5657846
EPI_ISL_816535	ERS5558453
EPI_ISL_680107	ERS5529810
	ERS6045682
EPI_ISL_820268	ERS5562458
EPI_ISL_865500	ERS5654308
EPI_ISL_764032	ERS5526191
EPI_ISL_816479	ERS5560343
EPI_ISL_816162	ERS5559828
EPI_ISL_819505	ERS5559614
EPI_ISL_820120	ERS5561888
EPI_ISL_741209	ERS5539694
EPI_ISL_843090	ERS5533480
EPI_ISL_865581	ERS5657121
EPI_ISL_867998	ERS5664704
EPI_ISL_727937	ERS5530058
EPI_ISL_763870	ERS5541675
	ERS6049341
EPI_ISL_764103	ERS5533406
EPI_ISL_842781	ERS5661239
EPI_ISL_705676	ERS5543133
EPI_ISL_816271	ERS5558290
EPI_ISL_816175	ERS5561234
EPI_ISL_838790	ERS5653270
EPI_ISL_764050	ERS5524533
EPI_ISL_838696	ERS5654999
EPI_ISL_727919	ERS5541791
EPI_ISL_765190	ERS5528606
EPI_ISL_819995	ERS5557606
	ERS6052239
	ERS6053761
EPI_ISL_816331	ERS5563444
EPI_ISL_819922	ERS5561808
EPI_ISL_819962	ERS5561558
	ERS6060811
EPI_ISL_813849	ERS5562964
EPI_ISL_816516	ERS5529959
EPI_ISL_820340	ERS5561769
EPI_ISL_865014	ERS5662316
EPI_ISL_838823	ERS5657296
EPI_ISL_842311	ERS5655601
EPI_ISL_703894	ERS5544848
EPI_ISL_843065	ERS5546655
EPI_ISL_839033	ERS5659595
EPI_ISL_679606	ERS5534400
EPI_ISL_705692	ERS5531116
EPI_ISL_703756	ERS5546319
EPI_ISL_820032	ERS5559192
EPI_ISL_813958	ERS5561002
EPI_ISL_842701	ERS5667199
EPI_ISL_868068	ERS5657266
	ERS6043249
EPI_ISL_842954	ERS5545503
EPI_ISL_813863	ERS5563043
EPI_ISL_816153	ERS5561543
EPI_ISL_838904	ERS5654875
EPI_ISL_843138	ERS5661445
EPI_ISL_705230	ERS5544241
EPI_ISL_816405	ERS5561679
EPI_ISL_741288	ERS5529459
EPI_ISL_679608	ERS5529425
EPI_ISL_841943	ERS5653932
EPI_ISL_813893	ERS5562921
EPI_ISL_865537	ERS5653799
EPI_ISL_842933	ERS5536050
	ERS6063010
	ERS5657616
EPI_ISL_839208	ERS5662768
EPI_ISL_706986	ERS5524619
EPI_ISL_679974	ERS5527513
	ERS6047027
EPI_ISL_816513	ERS5558090
EPI_ISL_816297	ERS5557428
EPI_ISL_813946	ERS5560079
	ERS6061919
	ERS6061870
EPI_ISL_843124	ERS5656154
EPI_ISL_763427	ERS5534812
EPI_ISL_813891	ERS5559063
EPI_ISL_727885	ERS5527776
EPI_ISL_705296	ERS5543402
EPI_ISL_816163	ERS5552042
EPI_ISL_764107	ERS5540518
	ERS6058534
EPI_ISL_741238	ERS5546902
EPI_ISL_816358	ERS5560224
EPI_ISL_865536	ERS5653455
	ERS6059085
EPI_ISL_865582	ERS5655040
EPI_ISL_741989	ERS5534476
EPI_ISL_724600	ERS5545541
	ERS5653926
EPI_ISL_819954	ERS5562886
EPI_ISL_841930	ERS5662944
EPI_ISL_864986	ERS5667780
EPI_ISL_839044	ERS5655649
EPI_ISL_820064	ERS5559866
EPI_ISL_819531	ERS5559069
EPI_ISL_679593	ERS5539188
EPI_ISL_763640	ERS5539106
EPI_ISL_838802	ERS5663124
EPI_ISL_727942	ERS5534749
EPI_ISL_816299	ERS5563403
EPI_ISL_820209	ERS5559021
EPI_ISL_838803	ERS5667316
	ERS6046303
	ERS6045343
EPI_ISL_814457	ERS5534792
EPI_ISL_819946	ERS5559523
EPI_ISL_820051	ERS5558949
	ERS5557747
EPI_ISL_727757	ERS5543873
EPI_ISL_763397	ERS5526822
EPI_ISL_820246	ERS5562092
EPI_ISL_865510	ERS5662107
EPI_ISL_816548	ERS5560670
EPI_ISL_727899	ERS5524491
EPI_ISL_816438	ERS5563328
	ERS6064229
	ERS6046561
EPI_ISL_843017	ERS5542069
EPI_ISL_838808	ERS5667701
EPI_ISL_813963	ERS5562041
EPI_ISL_838189	ERS5661745
EPI_ISL_841981	ERS5563246
EPI_ISL_765171	ERS5546812
EPI_ISL_724580	ERS5541594
EPI_ISL_838747	ERS5659507
EPI_ISL_727969	ERS5534443
EPI_ISL_820420	ERS5563079
EPI_ISL_742029	ERS5545352
EPI_ISL_816435	ERS5563372
EPI_ISL_838074	ERS5664208
EPI_ISL_819941	ERS5561535
EPI_ISL_816580	ERS5561563
EPI_ISL_842245	ERS5656481
EPI_ISL_842233	ERS5666960
EPI_ISL_839181	ERS5653543
EPI_ISL_842003	ERS5563240
EPI_ISL_842997	ERS5535642
EPI_ISL_705078	ERS5542270
EPI_ISL_820376	ERS5562386
EPI_ISL_679616	ERS5542101
EPI_ISL_839030	ERS5660174
EPI_ISL_842961	ERS5527138
EPI_ISL_816155	ERS5561612
EPI_ISL_816550	ERS5559920
EPI_ISL_865577	ERS5668063
EPI_ISL_843012	ERS5529182
EPI_ISL_816156	ERS5561784
EPI_ISL_816499	ERS5537435
	ERS5540263
EPI_ISL_841934	ERS5660183
EPI_ISL_841940	ERS5664710
EPI_ISL_763746	ERS5540345
EPI_ISL_741999	ERS5536063
EPI_ISL_820326	ERS5558552
	ERS6057464
EPI_ISL_813872	ERS5560102
EPI_ISL_820271	ERS5558138
EPI_ISL_920250	ERS5659851
	ERS5535516
	ERS5557695
EPI_ISL_741207	ERS5538302
EPI_ISL_839161	ERS5665165
EPI_ISL_765193	ERS5536776
	ERS6056161
	ERS6053528
EPI_ISL_838886	ERS5663083
EPI_ISL_741200	ERS5528638
EPI_ISL_741706	ERS5542117
EPI_ISL_665616	ERS5417813
EPI_ISL_813854	ERS5562054
EPI_ISL_765198	ERS5532402
EPI_ISL_841978	ERS5561409
EPI_ISL_843024	ERS5546706
EPI_ISL_842292	ERS5665625
	ERS6044221
EPI_ISL_843111	ERS5659724
EPI_ISL_816409	ERS5562919
EPI_ISL_838751	ERS5659539
EPI_ISL_705733	ERS5526634
EPI_ISL_741287	ERS5525850
EPI_ISL_816515	ERS5525306
EPI_ISL_813870	ERS5563346
EPI_ISL_843073	ERS5527543
EPI_ISL_865519	ERS5666308
EPI_ISL_816597	ERS5561416
EPI_ISL_838935	ERS5654930
EPI_ISL_813920	ERS5558254
EPI_ISL_724214	ERS5541665
EPI_ISL_819528	ERS5559765
EPI_ISL_816613	ERS5557823
EPI_ISL_816421	ERS5562647
EPI_ISL_765152	ERS5535732
EPI_ISL_842776	ERS5661774
EPI_ISL_838917	ERS5665456
EPI_ISL_819534	ERS5562579
EPI_ISL_741232	ERS5534748
EPI_ISL_838855	ERS5659589
EPI_ISL_841973	ERS5562447
EPI_ISL_842946	ERS5538701
EPI_ISL_842294	ERS5659816
EPI_ISL_816608	ERS5559105
EPI_ISL_920505	ERS5741260
EPI_ISL_679972	ERS5545224
EPI_ISL_865568	ERS5656565
EPI_ISL_819500	ERS5560101
EPI_ISL_706874	ERS5533866
EPI_ISL_839124	ERS5661859
EPI_ISL_841919	ERS5665839
	ERS6061961
	ERS6058214
EPI_ISL_839212	ERS5665496
EPI_ISL_741233	ERS5534990
EPI_ISL_839219	ERS5653865
EPI_ISL_741276	ERS5529441
EPI_ISL_813899	ERS5562992
EPI_ISL_839171	ERS5662596
EPI_ISL_703757	ERS5543220
EPI_ISL_816652	ERS5563429
EPI_ISL_742009	ERS5526425
EPI_ISL_819477	ERS5563355
EPI_ISL_838834	ERS5653220
	ERS6047578
EPI_ISL_724599	ERS5539371
	ERS5528204
	ERS6052774
EPI_ISL_865549	ERS5653582
EPI_ISL_679589	ERS5526970
	ERS6057096
EPI_ISL_816255	ERS5557326
EPI_ISL_838078	ERS5666025
EPI_ISL_838776	ERS5659135
EPI_ISL_763807	ERS5529456
EPI_ISL_816327	ERS5562482
EPI_ISL_867996	ERS5657791
EPI_ISL_816587	ERS5543781
EPI_ISL_727946	ERS5532876
EPI_ISL_813845	ERS5557478
EPI_ISL_707002	ERS5527868
EPI_ISL_816466	ERS5539545
EPI_ISL_838817	ERS5665977
EPI_ISL_865031	ERS5667216
EPI_ISL_763789	ERS5532536
EPI_ISL_865063	ERS5664870
EPI_ISL_703606	ERS5528588
	ERS6052097
EPI_ISL_819526	ERS5560213
EPI_ISL_813853	ERS5561188
EPI_ISL_727973	ERS5528952
EPI_ISL_742091	ERS5539399
EPI_ISL_706981	ERS5525058
EPI_ISL_816447	ERS5562758
EPI_ISL_819547	ERS5560212
EPI_ISL_816625	ERS5562028
EPI_ISL_816374	ERS5562876
EPI_ISL_816303	ERS5558979
EPI_ISL_816564	ERS5559908
	ERS6065461
EPI_ISL_706879	ERS5546125
	ERS5663975
EPI_ISL_838160	ERS5667708
EPI_ISL_742106	ERS5539712
	ERS6046029
EPI_ISL_763742	ERS5531987
EPI_ISL_816591	ERS5557317
EPI_ISL_839189	ERS5664196
EPI_ISL_765191	ERS5535262
EPI_ISL_838912	ERS5662582
EPI_ISL_727934	ERS5526641
EPI_ISL_865571	ERS5662713
EPI_ISL_813888	ERS5558978
EPI_ISL_763515	ERS5532898
EPI_ISL_816567	ERS5561918
EPI_ISL_838801	ERS5661163
EPI_ISL_816632	ERS5562973
	ERS6049627
EPI_ISL_842662	ERS5662356
EPI_ISL_816426	ERS5562390
EPI_ISL_838826	ERS5655774
EPI_ISL_838744	ERS5655411
EPI_ISL_813934	ERS5559080
EPI_ISL_843034	ERS5539022
EPI_ISL_839207	ERS5667507
EPI_ISL_820012	ERS5557648
EPI_ISL_816500	ERS5561230
EPI_ISL_839098	ERS5655688
	ERS6043469
EPI_ISL_816431	ERS5562534
EPI_ISL_820256	ERS5558242
EPI_ISL_865562	ERS5662641
EPI_ISL_813878	ERS5562415
EPI_ISL_819543	ERS5562627
EPI_ISL_867995	ERS5658704
EPI_ISL_724582	ERS5539443
EPI_ISL_842248	ERS5662147
EPI_ISL_816481	ERS5560575
EPI_ISL_838800	ERS5657816
EPI_ISL_816138	ERS5560037
EPI_ISL_679597	ERS5543952
EPI_ISL_820100	ERS5563412
	ERS6059430
EPI_ISL_867997	ERS5654498
EPI_ISL_819989	ERS5558849
	ERS5529144
EPI_ISL_920282	ERS5666729
EPI_ISL_841998	ERS5557969
EPI_ISL_841921	ERS5664917
	ERS5561260
EPI_ISL_841885	ERS5657752
EPI_ISL_865579	ERS5661402
EPI_ISL_724591	ERS5546573
EPI_ISL_920517	ERS5740730
EPI_ISL_703767	ERS5532343
EPI_ISL_814641	ERS5542321
	ERS6052946
EPI_ISL_839178	ERS5663978
EPI_ISL_814639	ERS5537715
EPI_ISL_816473	ERS5535606
	ERS6052906
EPI_ISL_727948	ERS5536083
EPI_ISL_816422	ERS5528328
EPI_ISL_727879	ERS5540314
	ERS5655080
EPI_ISL_727978	ERS5526436
EPI_ISL_727895	ERS5528706
EPI_ISL_665955	ERS5417579
EPI_ISL_920485	ERS5735830
EPI_ISL_765179	ERS5546538
EPI_ISL_843032	ERS5528318
EPI_ISL_704809	ERS5526334
EPI_ISL_819556	ERS5560604
	ERS6061455
EPI_ISL_741254	ERS5542570
EPI_ISL_816370	ERS5563068
EPI_ISL_816609	ERS5557620
EPI_ISL_843007	ERS5543887
EPI_ISL_816651	ERS5559174
EPI_ISL_920377	ERS5660621
EPI_ISL_841938	ERS5664626
EPI_ISL_865034	ERS5656362
EPI_ISL_724550	ERS5540302
	ERS6063103
EPI_ISL_843081	ERS5537246
EPI_ISL_814630	ERS5535866
	ERS6050693
EPI_ISL_816440	ERS5545626
EPI_ISL_865540	ERS5664098
	ERS6064443
EPI_ISL_816425	ERS5559999
EPI_ISL_813865	ERS5561984
EPI_ISL_816626	ERS5558532
EPI_ISL_819475	ERS5562149
	ERS6060905
EPI_ISL_741222	ERS5546221
EPI_ISL_843144	ERS5664243
EPI_ISL_816547	ERS5563329
EPI_ISL_839117	ERS5654456
EPI_ISL_741965	ERS5541340
EPI_ISL_819550	ERS5552030
EPI_ISL_742008	ERS5533877
EPI_ISL_839153	ERS5658174
EPI_ISL_813855	ERS5561451
EPI_ISL_816537	ERS5559862
EPI_ISL_838850	ERS5666013
EPI_ISL_842329	ERS5655363
EPI_ISL_765173	ERS5542716
EPI_ISL_838990	ERS5653917
EPI_ISL_816351	ERS5557815
EPI_ISL_742096	ERS5539566
	ERS5533980
EPI_ISL_839143	ERS5667727
EPI_ISL_816517	ERS5562345
EPI_ISL_839179	ERS5656828
EPI_ISL_865030	ERS5662835
EPI_ISL_813921	ERS5561939
EPI_ISL_816290	ERS5563136
EPI_ISL_680113	ERS5526820
EPI_ISL_703927	ERS5526905
EPI_ISL_841920	ERS5660353
	ERS6061449
EPI_ISL_741188	ERS5543857
EPI_ISL_839105	ERS5653484
EPI_ISL_703924	ERS5543949
EPI_ISL_816493	ERS5557441
EPI_ISL_741979	ERS5526143
EPI_ISL_841976	ERS5558621
EPI_ISL_838824	ERS5656098
EPI_ISL_705947	ERS5538843
EPI_ISL_764188	ERS5532729
	ERS6047941
EPI_ISL_838728	ERS5655888
	ERS6043606
EPI_ISL_816585	ERS5563411
EPI_ISL_816169	ERS5560077
EPI_ISL_819882	ERS5560282
EPI_ISL_764031	ERS5534520
EPI_ISL_819519	ERS5558251
EPI_ISL_838109	ERS5656704
EPI_ISL_819967	ERS5561027
EPI_ISL_839047	ERS5667164
EPI_ISL_842992	ERS5544763
EPI_ISL_816243	ERS5558776
EPI_ISL_816244	ERS5558132
	ERS6043973
EPI_ISL_724607	ERS5542214
EPI_ISL_841923	ERS5653275
EPI_ISL_816319	ERS5560263
EPI_ISL_819422	ERS5561452
EPI_ISL_813917	ERS5557828
EPI_ISL_920376	ERS5662361
	ERS6064404
EPI_ISL_816267	ERS5561199
EPI_ISL_842930	ERS5545535
EPI_ISL_839087	ERS5653680
EPI_ISL_843115	ERS5662176
EPI_ISL_841987	ERS5559032
EPI_ISL_820276	ERS5557776
EPI_ISL_865550	ERS5666527
EPI_ISL_705681	ERS5541654
EPI_ISL_703369	ERS5533042
	ERS6044305
EPI_ISL_741289	ERS5534257
EPI_ISL_820345	ERS5561200
	ERS6045397
	ERS6064426
EPI_ISL_868064	ERS5662067
EPI_ISL_843096	ERS5666518
	ERS6045606
EPI_ISL_703133	ERS5528490
EPI_ISL_813932	ERS5559533
	ERS6053756
EPI_ISL_814646	ERS5528324
EPI_ISL_764112	ERS5533810
EPI_ISL_727887	ERS5544123
EPI_ISL_727967	ERS5544218
	ERS6054237
EPI_ISL_765183	ERS5527885
EPI_ISL_841935	ERS5660062
EPI_ISL_666045	ERS5418164
EPI_ISL_838929	ERS5658546
EPI_ISL_741995	ERS5532250
EPI_ISL_741942	ERS5533529
EPI_ISL_741977	ERS5543817
EPI_ISL_842989	ERS5545437
EPI_ISL_865566	ERS5654379
EPI_ISL_838771	ERS5654004
EPI_ISL_816528	ERS5563127
EPI_ISL_741968	ERS5537440
EPI_ISL_820236	ERS5562905
EPI_ISL_838891	ERS5659229
EPI_ISL_838897	ERS5658326
EPI_ISL_838081	ERS5667883
EPI_ISL_742065	ERS5543255
	ERS6051884
EPI_ISL_842262	ERS5658868
EPI_ISL_727984	ERS5529751
EPI_ISL_816187	ERS5563279
EPI_ISL_813938	ERS5558870
EPI_ISL_865513	ERS5661240
EPI_ISL_741271	ERS5542885
	ERS5560845
EPI_ISL_865524	ERS5661651
EPI_ISL_727986	ERS5532565
EPI_ISL_816457	ERS5557830
EPI_ISL_741213	ERS5541684
EPI_ISL_920461	ERS5741164
EPI_ISL_819540	ERS5557558
EPI_ISL_727875	ERS5543837
EPI_ISL_839101	ERS5655562
	ERS6061938
EPI_ISL_820034	ERS5558569
EPI_ISL_679612	ERS5542891
EPI_ISL_727914	ERS5529387
EPI_ISL_842977	ERS5532359
EPI_ISL_820031	ERS5560872
EPI_ISL_741191	ERS5544619
	ERS5561289
EPI_ISL_813942	ERS5558163
EPI_ISL_839156	ERS5657938
EPI_ISL_819372	ERS5552041
EPI_ISL_816630	ERS5560183
EPI_ISL_819988	ERS5563108
EPI_ISL_703267	ERS5543479
EPI_ISL_841936	ERS5667207
EPI_ISL_820264	ERS5560715
EPI_ISL_920576	ERS5742099
	ERS6051586
EPI_ISL_764175	ERS5524570
EPI_ISL_741265	ERS5541145
	ERS6063059
EPI_ISL_727961	ERS5543485
EPI_ISL_920494	ERS5741243
	ERS6061917
EPI_ISL_764042	ERS5533334
EPI_ISL_819929	ERS5561016
EPI_ISL_816177	ERS5559309
	ERS6056390
EPI_ISL_819447	ERS5558154
EPI_ISL_920303	ERS5661489
EPI_ISL_741290	ERS5536086
EPI_ISL_838079	ERS5666684
EPI_ISL_839085	ERS5656071
EPI_ISL_814335	ERS5531914
EPI_ISL_838934	ERS5659237
EPI_ISL_705689	ERS5527003
EPI_ISL_763551	ERS5533319
EPI_ISL_765176	ERS5532556
	ERS6061074
EPI_ISL_920260	ERS5654926
EPI_ISL_741990	ERS5529132
EPI_ISL_727926	ERS5536740
EPI_ISL_741963	ERS5535559
EPI_ISL_763687	ERS5524616
EPI_ISL_842959	ERS5530167
EPI_ISL_703038	ERS5546197
EPI_ISL_838683	ERS5664887
EPI_ISL_816280	ERS5560672
EPI_ISL_727888	ERS5540741
EPI_ISL_816546	ERS5558241
	ERS6045830
	ERS6044503
EPI_ISL_820218	ERS5560024
EPI_ISL_842968	ERS5536996
EPI_ISL_868002	ERS5661777
EPI_ISL_838871	ERS5667654
EPI_ISL_864975	ERS5666801
EPI_ISL_814439	ERS5538467
EPI_ISL_741993	ERS5529484
	ERS6057184
EPI_ISL_838701	ERS5666273
EPI_ISL_865533	ERS5662756
EPI_ISL_839100	ERS5653401
EPI_ISL_705710	ERS5545663
EPI_ISL_816286	ERS5557575
EPI_ISL_819940	ERS5559097
EPI_ISL_842004	ERS5561160
EPI_ISL_742068	ERS5531832
EPI_ISL_816534	ERS5557713
EPI_ISL_702852	ERS5541588
	ERS6055622
EPI_ISL_842258	ERS5659758
EPI_ISL_680111	ERS5533233
EPI_ISL_868009	ERS5661162
EPI_ISL_819968	ERS5558004
EPI_ISL_819512	ERS5557736
EPI_ISL_838713	ERS5657501
EPI_ISL_839168	ERS5659582
	ERS6060504
	ERS6052237
EPI_ISL_742059	ERS5542327
EPI_ISL_727947	ERS5538040
EPI_ISL_703717	ERS5535169
	ERS6045498
EPI_ISL_816353	ERS5561818
EPI_ISL_816533	ERS5559539
EPI_ISL_727878	ERS5539141
EPI_ISL_920460	ERS5741077
EPI_ISL_838814	ERS5666532
EPI_ISL_813875	ERS5561837
EPI_ISL_741262	ERS5540296
EPI_ISL_703069	ERS5542444
	ERS5561819
EPI_ISL_841964	ERS5666510
	ERS6061414
EPI_ISL_819537	ERS5558591
EPI_ISL_842254	ERS5740828
EPI_ISL_813955	ERS5561731
EPI_ISL_813970	ERS5561962
	ERS6064920
EPI_ISL_727870	ERS5535008
EPI_ISL_816523	ERS5557887
EPI_ISL_842984	ERS5528205
EPI_ISL_765187	ERS5530049
	ERS5561006
EPI_ISL_820086	ERS5560742
EPI_ISL_820040	ERS5561810
	ERS6052439
EPI_ISL_816179	ERS5559995
EPI_ISL_838754	ERS5662861
EPI_ISL_816264	ERS5562697
EPI_ISL_838953	ERS5661735
EPI_ISL_820094	ERS5559964
EPI_ISL_703647	ERS5543471
EPI_ISL_838913	ERS5658476
EPI_ISL_680192	ERS5546231
EPI_ISL_843122	ERS5654913
EPI_ISL_816315	ERS5561669
EPI_ISL_843035	ERS5541864
EPI_ISL_741978	ERS5527346
EPI_ISL_920256	ERS5654876
EPI_ISL_741983	ERS5525814
EPI_ISL_724559	ERS5535016
EPI_ISL_816526	ERS5560350
EPI_ISL_839048	ERS5655359
EPI_ISL_839159	ERS5662609
EPI_ISL_865026	ERS5666639
EPI_ISL_841993	ERS5561972
EPI_ISL_727883	ERS5526701
EPI_ISL_920582	ERS5734508
EPI_ISL_820314	ERS5560515
	ERS5539386
EPI_ISL_842218	ERS5657756
EPI_ISL_841899	ERS5742445
EPI_ISL_816247	ERS5560883
EPI_ISL_839214	ERS5667370
	ERS5663819
EPI_ISL_816168	ERS5560064
EPI_ISL_838881	ERS5656990
EPI_ISL_838193	ERS5654548
EPI_ISL_820066	ERS5560313
EPI_ISL_816476	ERS5526779
	ERS5559849
EPI_ISL_838706	ERS5661791
EPI_ISL_741258	ERS5534661
EPI_ISL_707005	ERS5543956
EPI_ISL_816399	ERS5561609
EPI_ISL_816650	ERS5560447
EPI_ISL_679618	ERS5535421
EPI_ISL_843080	ERS5542265
EPI_ISL_820125	ERS5560775
EPI_ISL_868058	ERS5662744
EPI_ISL_866133	ERS5654371
EPI_ISL_868057	ERS5667952
EPI_ISL_741196	ERS5537108
EPI_ISL_741229	ERS5527290
EPI_ISL_724592	ERS5532028
EPI_ISL_816149	ERS5558065
EPI_ISL_865548	ERS5659755
EPI_ISL_839068	ERS5657505
	ERS6048792
EPI_ISL_813835	ERS5559240
EPI_ISL_703765	ERS5542761
EPI_ISL_838933	ERS5663983
EPI_ISL_843094	ERS5653302
EPI_ISL_727980	ERS5539942
EPI_ISL_816339	ERS5558175
EPI_ISL_843063	ERS5543618
EPI_ISL_724588	ERS5529782
EPI_ISL_838876	ERS5658327
	ERS6062693
EPI_ISL_819958	ERS5562095
EPI_ISL_680150	ERS5531855
EPI_ISL_679985	ERS5545360
EPI_ISL_741203	ERS5542558
EPI_ISL_816458	ERS5561620
EPI_ISL_816467	ERS5562686
EPI_ISL_839053	ERS5666697
EPI_ISL_742038	ERS5538116
EPI_ISL_866063	ERS5657819
EPI_ISL_838742	ERS5660354
EPI_ISL_816503	ERS5561257
EPI_ISL_865064	ERS5656672
	ERS6045172
EPI_ISL_680142	ERS5529126
EPI_ISL_741235	ERS5537137
EPI_ISL_868008	ERS5655925
EPI_ISL_841989	ERS5560860
EPI_ISL_816334	ERS5558597
EPI_ISL_741236	ERS5538624
EPI_ISL_724583	ERS5525546
EPI_ISL_839061	ERS5661722
EPI_ISL_865574	ERS5655553
EPI_ISL_680459	ERS5547114
EPI_ISL_865047	ERS5667613
EPI_ISL_705674	ERS5538858
EPI_ISL_819530	ERS5558772
EPI_ISL_819382	ERS5558860
EPI_ISL_763813	ERS5542180
EPI_ISL_838686	ERS5663906
EPI_ISL_868028	ERS5660832
EPI_ISL_866164	ERS5665681
EPI_ISL_839097	ERS5662352
	ERS6063340
EPI_ISL_703548	ERS5528941
	ERS6062594
	ERS5560130
EPI_ISL_704807	ERS5542418
EPI_ISL_839185	ERS5654369
EPI_ISL_839203	ERS5660944
EPI_ISL_838110	ERS5657852
EPI_ISL_842712	ERS5664894
	ERS6047515
EPI_ISL_816491	ERS5562599
	ERS6061475
	ERS6061112
EPI_ISL_839123	ERS5664858
EPI_ISL_764048	ERS5537113
EPI_ISL_727935	ERS5532065
EPI_ISL_842951	ERS5536045
EPI_ISL_838718	ERS5654410
EPI_ISL_742095	ERS5539367
EPI_ISL_841956	ERS5661051
EPI_ISL_727874	ERS5537355
EPI_ISL_813850	ERS5563271
EPI_ISL_741981	ERS5542786
EPI_ISL_819966	ERS5559015
EPI_ISL_742016	ERS5535514
EPI_ISL_705712	ERS5545658
EPI_ISL_839063	ERS5660647
	ERS6061611
EPI_ISL_865561	ERS5667014
EPI_ISL_920558	ERS5734499
	ERS6056829
EPI_ISL_816646	ERS5563227
EPI_ISL_680187	ERS5542398
	ERS6054204
EPI_ISL_819465	ERS5559007
EPI_ISL_665521	ERS5416526
EPI_ISL_742050	ERS5531886
EPI_ISL_727861	ERS5531793
EPI_ISL_865517	ERS5655364
EPI_ISL_742062	ERS5531762
EPI_ISL_838860	ERS5664632
EPI_ISL_705687	ERS5529060
EPI_ISL_819987	ERS5558832
EPI_ISL_741972	ERS5546978
EPI_ISL_741198	ERS5528210
EPI_ISL_865552	ERS5664024
EPI_ISL_920279	ERS5657396
EPI_ISL_839209	ERS5664462
EPI_ISL_679984	ERS5525976
EPI_ISL_763399	ERS5528855
	ERS6060888
EPI_ISL_816236	ERS5558606
EPI_ISL_763645	ERS5535012
EPI_ISL_841937	ERS5660116
EPI_ISL_838878	ERS5658014
EPI_ISL_816295	ERS5558067
EPI_ISL_741221	ERS5537156
EPI_ISL_813851	ERS5558087
EPI_ISL_813848	ERS5560867
EPI_ISL_839197	ERS5662539
EPI_ISL_742074	ERS5541887
EPI_ISL_816172	ERS5560636
EPI_ISL_819991	ERS5560917
EPI_ISL_814626	ERS5534772
EPI_ISL_741284	ERS5541790
EPI_ISL_843031	ERS5530124
EPI_ISL_838792	ERS5661311
EPI_ISL_679596	ERS5538931
EPI_ISL_816444	ERS5558197
EPI_ISL_842941	ERS5547106
EPI_ISL_842261	ERS5666671
EPI_ISL_819536	ERS5559366
EPI_ISL_666050	ERS5416873
EPI_ISL_813892	ERS5562606
	ERS6046296
EPI_ISL_742036	ERS5529186
EPI_ISL_727889	ERS5528436
EPI_ISL_842956	ERS5537636
EPI_ISL_816309	ERS5562530
EPI_ISL_838731	ERS5653037
EPI_ISL_813969	ERS5561514
	ERS6061360
EPI_ISL_865527	ERS5657117
EPI_ISL_814624	ERS5533691
EPI_ISL_838147	ERS5656487
EPI_ISL_841992	ERS5561896
	ERS6064957
EPI_ISL_727936	ERS5539158
EPI_ISL_838861	ERS5658393
EPI_ISL_842705	ERS5659900
EPI_ISL_819549	ERS5558250
EPI_ISL_679582	ERS5529926
EPI_ISL_819383	ERS5561579
EPI_ISL_742069	ERS5538943
EPI_ISL_763567	ERS5541041
EPI_ISL_868025	ERS5667703
EPI_ISL_813867	ERS5558774
EPI_ISL_816341	ERS5562206
EPI_ISL_764167	ERS5546408
EPI_ISL_741971	ERS5541647
EPI_ISL_838833	ERS5659014
EPI_ISL_813905	ERS5559072
EPI_ISL_816619	ERS5559476
EPI_ISL_813885	ERS5558970
EPI_ISL_820114	ERS5557984
EPI_ISL_665641	ERS5417313
EPI_ISL_813930	ERS5563302
EPI_ISL_813841	ERS5562933
EPI_ISL_724604	ERS5544909
EPI_ISL_816615	ERS5528562
EPI_ISL_816229	ERS5559580
EPI_ISL_843047	ERS5535729
	ERS6056617
EPI_ISL_816647	ERS5559397
	ERS5664662
EPI_ISL_841954	ERS5667619
EPI_ISL_843087	ERS5539027
	ERS6059859
EPI_ISL_816654	ERS5560806
EPI_ISL_865535	ERS5660156
EPI_ISL_820385	ERS5562484
EPI_ISL_838691	ERS5668066
EPI_ISL_816655	ERS5562465
EPI_ISL_813861	ERS5560023
EPI_ISL_763398	ERS5533549
EPI_ISL_816560	ERS5561922
EPI_ISL_819951	ERS5557765
EPI_ISL_816623	ERS5557932
EPI_ISL_816137	ERS5557914
EPI_ISL_839115	ERS5657731
EPI_ISL_816324	ERS5533989
EPI_ISL_816333	ERS5560719
EPI_ISL_765194	ERS5535366
EPI_ISL_763644	ERS5528517
EPI_ISL_843018	ERS5539602
EPI_ISL_814660	ERS5524919
EPI_ISL_838822	ERS5666504
EPI_ISL_816442	ERS5562132
EPI_ISL_838767	ERS5661151
EPI_ISL_865560	ERS5666419
EPI_ISL_820127	ERS5557801
EPI_ISL_703751	ERS5528132
EPI_ISL_920185	ERS5660338
EPI_ISL_741952	ERS5545179
EPI_ISL_843064	ERS5536362
EPI_ISL_816429	ERS5558802
	ERS6047323
EPI_ISL_843052	ERS5542163
EPI_ISL_868027	ERS5656129
EPI_ISL_727933	ERS5527345
EPI_ISL_838114	ERS5655463
EPI_ISL_741976	ERS5525690
EPI_ISL_724544	ERS5535217
EPI_ISL_679617	ERS5535415
	ERS6052765
EPI_ISL_843103	ERS5734580
EPI_ISL_839220	ERS5655009
EPI_ISL_839078	ERS5657694
EPI_ISL_764051	ERS5540662
	ERS6064607
EPI_ISL_839042	ERS5656980
EPI_ISL_843099	ERS5666076
EPI_ISL_839170	ERS5657565
EPI_ISL_816450	ERS5557302
EPI_ISL_705723	ERS5535300
EPI_ISL_764384	ERS5543433
EPI_ISL_842315	ERS5658988
EPI_ISL_843061	ERS5535439
EPI_ISL_727897	ERS5527922
	ERS6061614
	ERS5658414
	ERS5526892
EPI_ISL_838873	ERS5654184
EPI_ISL_865532	ERS5665650
EPI_ISL_816634	ERS5558113
	ERS6058503
EPI_ISL_841988	ERS5558735
EPI_ISL_920355	ERS5653681
EPI_ISL_843084	ERS5538719
EPI_ISL_843148	ERS5653103
EPI_ISL_816291	ERS5559976
EPI_ISL_814622	ERS5543411
EPI_ISL_764144	ERS5545820
EPI_ISL_839210	ERS5666849
EPI_ISL_764049	ERS5544626
EPI_ISL_680109	ERS5546670
EPI_ISL_920269	ERS5735181
EPI_ISL_741199	ERS5536594
EPI_ISL_838922	ERS5661787
EPI_ISL_842203	ERS5666227
	ERS6064267
EPI_ISL_816301	ERS5560838
EPI_ISL_920258	ERS5655474
EPI_ISL_864967	ERS5665610
EPI_ISL_838841	ERS5667886
EPI_ISL_741992	ERS5528160
	ERS6051460
EPI_ISL_839231	ERS5655460
EPI_ISL_742071	ERS5526189
EPI_ISL_842287	ERS5654684
EPI_ISL_813858	ERS5558915
EPI_ISL_838674	ERS5656553
EPI_ISL_816565	ERS5560634
	ERS6049925
EPI_ISL_765175	ERS5529771
EPI_ISL_724597	ERS5528696
EPI_ISL_819997	ERS5558158
EPI_ISL_813857	ERS5560479
	ERS6043778
EPI_ISL_865569	ERS5741192
	ERS6051933
EPI_ISL_727971	ERS5533621
EPI_ISL_843036	ERS5538785
EPI_ISL_679581	ERS5532960
EPI_ISL_868003	ERS5662009
EPI_ISL_742090	ERS5541532
EPI_ISL_727982	ERS5543602
EPI_ISL_819889	ERS5560727
EPI_ISL_727758	ERS5539417
EPI_ISL_706998	ERS5528263
EPI_ISL_842985	ERS5528026
EPI_ISL_838888	ERS5654227
	ERS6060092
EPI_ISL_763513	ERS5527561
EPI_ISL_816424	ERS5560796
EPI_ISL_842312	ERS5742827
EPI_ISL_865556	ERS5658657
EPI_ISL_819546	ERS5557898
EPI_ISL_843066	ERS5533324
EPI_ISL_763517	ERS5534375
EPI_ISL_727868	ERS5535173
EPI_ISL_816612	ERS5538546
EPI_ISL_742025	ERS5545240
EPI_ISL_842927	ERS5544873
EPI_ISL_865495	ERS5658536
	ERS6043698
EPI_ISL_679579	ERS5539687
EPI_ISL_816183	ERS5558413
EPI_ISL_704978	ERS5533649
EPI_ISL_842002	ERS5559421
EPI_ISL_742063	ERS5526997
EPI_ISL_814634	ERS5538577
EPI_ISL_741988	ERS5530098
EPI_ISL_702633	ERS5526222
EPI_ISL_865573	ERS5664982
EPI_ISL_820014	ERS5557998
EPI_ISL_865547	ERS5659047
EPI_ISL_816367	ERS5557387
EPI_ISL_838716	ERS5658785
EPI_ISL_702531	ERS5526410
EPI_ISL_680136	ERS5540551
EPI_ISL_814627	ERS5540654
EPI_ISL_841975	ERS5560559
EPI_ISL_741939	ERS5534604
EPI_ISL_705668	ERS5545311
EPI_ISL_843117	ERS5664668
EPI_ISL_727925	ERS5526967
EPI_ISL_842986	ERS5528220
EPI_ISL_839051	ERS5661630
	ERS6062825
EPI_ISL_842241	ERS5664454
EPI_ISL_838782	ERS5665778
EPI_ISL_706984	ERS5537546
EPI_ISL_841942	ERS5653548
EPI_ISL_816420	ERS5542454
EPI_ISL_842983	ERS5535974
EPI_ISL_703740	ERS5538244
EPI_ISL_816498	ERS5558294
EPI_ISL_703246	ERS5528394
EPI_ISL_819533	ERS5563364
EPI_ISL_839213	ERS5665050
EPI_ISL_703929	ERS5534883
EPI_ISL_816509	ERS5559586
EPI_ISL_839057	ERS5655952
EPI_ISL_706977	ERS5534000
EPI_ISL_843092	ERS5538423
EPI_ISL_819939	ERS5558636
EPI_ISL_843114	ERS5653539
EPI_ISL_741973	ERS5537855
EPI_ISL_839076	ERS5656101
EPI_ISL_843026	ERS5527021
EPI_ISL_816375	ERS5560288
EPI_ISL_679547	ERS5535565
EPI_ISL_843085	ERS5537865
EPI_ISL_838945	ERS5658101
EPI_ISL_838806	ERS5663756
EPI_ISL_819880	ERS5563154
EPI_ISL_868054	ERS5654852
	ERS6053731
EPI_ISL_865497	ERS5663082
EPI_ISL_819920	ERS5560460
EPI_ISL_838829	ERS5661167
EPI_ISL_838702	ERS5657108
EPI_ISL_838807	ERS5657597
EPI_ISL_816578	ERS5557528
EPI_ISL_820121	ERS5560111
EPI_ISL_813868	ERS5562638
	ERS6044197
EPI_ISL_843043	ERS5544965
EPI_ISL_764059	ERS5528276
EPI_ISL_702881	ERS5526043
EPI_ISL_679975	ERS5546620
EPI_ISL_843078	ERS5527216
EPI_ISL_816251	ERS5559253
EPI_ISL_838735	ERS5662346
	ERS6046182
EPI_ISL_839038	ERS5657510
	ERS6058549
EPI_ISL_816373	ERS5561348
EPI_ISL_920308	ERS5666017
EPI_ISL_842972	ERS5536170
EPI_ISL_816238	ERS5562868
EPI_ISL_727906	ERS5532135
EPI_ISL_763614	ERS5536806
EPI_ISL_841875	ERS5664336
	ERS6063186
EPI_ISL_741211	ERS5542552
EPI_ISL_842266	ERS5661031
EPI_ISL_814609	ERS5533773
	ERS5654612
EPI_ISL_843041	ERS5534774
EPI_ISL_813915	ERS5561306
EPI_ISL_814663	ERS5540670
EPI_ISL_680190	ERS5543813
EPI_ISL_865018	ERS5657206
	ERS5557407
EPI_ISL_703921	ERS5525862
	ERS6048140
EPI_ISL_838113	ERS5660242
EPI_ISL_816496	ERS5563178
	ERS5563142
EPI_ISL_816306	ERS5561540
EPI_ISL_816349	ERS5533738
EPI_ISL_839040	ERS5660975
EPI_ISL_705948	ERS5545261
EPI_ISL_741218	ERS5541379
EPI_ISL_842282	ERS5660535
EPI_ISL_679545	ERS5526783
EPI_ISL_763498	ERS5531805
EPI_ISL_839114	ERS5659131
EPI_ISL_816186	ERS5563274
EPI_ISL_764128	ERS5526307
EPI_ISL_764238	ERS5525996
	ERS6065435
EPI_ISL_741987	ERS5532512
EPI_ISL_843134	ERS5659246
EPI_ISL_702661	ERS5557658
EPI_ISL_843075	ERS5542377
EPI_ISL_741263	ERS5535604
EPI_ISL_813901	ERS5557375
EPI_ISL_838856	ERS5665708
EPI_ISL_816540	ERS5561442
EPI_ISL_838919	ERS5666944
	ERS6050511
EPI_ISL_838942	ERS5666977
EPI_ISL_839118	ERS5658243
EPI_ISL_843020	ERS5543599
EPI_ISL_679421	ERS5543759
EPI_ISL_820049	ERS5559895
EPI_ISL_705421	ERS5533566
	ERS6062941
EPI_ISL_819498	ERS5562275
EPI_ISL_842268	ERS5662164
EPI_ISL_816318	ERS5562294
	ERS6058621
EPI_ISL_838059	ERS5660322
EPI_ISL_841933	ERS5663889
EPI_ISL_706980	ERS5544970
EPI_ISL_838791	ERS5667722
EPI_ISL_838988	ERS5656389
	ERS6057334
EPI_ISL_763419	ERS5533107
EPI_ISL_819365	ERS5560741
	ERS6064016
EPI_ISL_816524	ERS5558996
EPI_ISL_813931	ERS5560200
EPI_ISL_816330	ERS5540589
EPI_ISL_742058	ERS5538349
EPI_ISL_838867	ERS5661626
EPI_ISL_727975	ERS5542997
EPI_ISL_839173	ERS5666509
EPI_ISL_679588	ERS5544036
EPI_ISL_727965	ERS5546029
EPI_ISL_742001	ERS5541757
EPI_ISL_763691	ERS5542753
EPI_ISL_763486	ERS5527395
EPI_ISL_839108	ERS5659515
EPI_ISL_741245	ERS5545933
EPI_ISL_839071	ERS5659488
EPI_ISL_741230	ERS5536353
EPI_ISL_838177	ERS5661742
EPI_ISL_865046	ERS5664568
EPI_ISL_813952	ERS5559753
EPI_ISL_843011	ERS5542781
EPI_ISL_816232	ERS5559396
EPI_ISL_705705	ERS5532893
EPI_ISL_839174	ERS5664720
EPI_ISL_816391	ERS5561189
EPI_ISL_813836	ERS5558959
EPI_ISL_819514	ERS5557707
	ERS6045784
EPI_ISL_865028	ERS5667026
EPI_ISL_742109	ERS5543245
EPI_ISL_839099	ERS5662250
EPI_ISL_705660	ERS5527879
EPI_ISL_842334	ERS5664015
EPI_ISL_819516	ERS5561798
EPI_ISL_842322	ERS5664628
EPI_ISL_838906	ERS5655473
EPI_ISL_842938	ERS5533741
EPI_ISL_763501	ERS5524899
EPI_ISL_838732	ERS5655251
EPI_ISL_839140	ERS5667367
EPI_ISL_702487	ERS5545011
	ERS6062991
EPI_ISL_705342	ERS5531911
EPI_ISL_741228	ERS5528582
EPI_ISL_838889	ERS5659177
EPI_ISL_727996	ERS5543369
	ERS6057153
EPI_ISL_816469	ERS5563105
EPI_ISL_741991	ERS5538245
EPI_ISL_819921	ERS5557609
EPI_ISL_816258	ERS5557453
	ERS5561507
EPI_ISL_705331	ERS5534949
	ERS5534823
EPI_ISL_816278	ERS5526843
EPI_ISL_842214	ERS5658771
EPI_ISL_727927	ERS5541737
EPI_ISL_764039	ERS5532395
EPI_ISL_843109	ERS5659027
EPI_ISL_680115	ERS5535155
EPI_ISL_763730	ERS5537173
	ERS6049128
EPI_ISL_816611	ERS5560949
EPI_ISL_816254	ERS5533196
EPI_ISL_819957	ERS5561697
	ERS6056011
EPI_ISL_703579	ERS5537937
EPI_ISL_763868	ERS5543184
[truncated: 1,586 more rows]
